# Supplementary material for: Repeatability of an attention bias test for sheep suggests variable influence of state and trait affect on behaviour
Source: PeerJ. 2023 Feb 2;11:e14730. doi: 10.7717/peerj.14730 (PMC9899428; doi:10.7717/peerj.14730)
Supplement: Supplemental Information 1 — Raw data are provided in the first sheet and a key is provided in the second sheet to explain the variable names. [file peerj-11-14730-s001.xlsx]

## Sheet: All data
sheep id	immune	breed	weight 1	weight 2	rep	vig	dog	lateat	freqeat	zone	door	paw	uri	freqsnfeed	snflap	esc	dureat	latsn
2	low	merino	52	59.5	1	140.702	41.4002	58.8994	2	12	10.0666	0	0	0	0	0	4.43329	180
3	high	maternal	69.5	65.5	1	173.134	35.5002	180	0	22	15.1998	0	0	2	0	1	0	31.2664
4	low	maternal	60	62	1	160.698	26.5003	71.166	1	26	21.1665	0	0	1	0	0	1.23332	170.765
5	low	merino	52.5	55.5	1	173.267	35.9996	180	0	42	16.9683	0	0	1	0	0	0	166.732
6	low	merino	43	52	1	167.167	47.3668	180	0	10	26.9331	0	0	1	0	0	0	159.365
7	high	merino	55.5	71.5	1	164.131	41.1837	180	0	36	6.53327	0	0	1	0	0	0	60.6661
8	high	merino	49	60	1	112.134	37.3663	8.43325	1	27	7.29993	0	0	2	0	0	0.799992	30.4664
9	high	merino	49	49.5	1	153.891	31.5057	54.3318	1	34	38.7078	0	0	2	0	0	1.1604	81.104
11	low	maternal	49	50.5	1	177.867	21.3337	180	0	14	23.5664	0	0	1	0	0	0	56.2328
12	high	merino	42.5	50	1	151.834	39.3663	180	0	15	18.4349	0	0	3	0	0	0	28.3664
14	low	merino	53	57	1	123.873	33.5627	180	0	15	35.3419	0	0	2	0	0	0	10.6349
15	high	merino	54	58.5	1	168.728	24.8602	180	0	13	9.1792	0	0	3	0	0	0	89.2849
16	high	merino	52.5	72.5	1	159.377	39.4984	71.7757	1	9	23.6556	0	1	0	0	0	1.29398	180
18	high	merino	46	50.5	1	131.782	40.1437	180	0	24	15.2227	0	0	5	0	0	0	10.9312
19	low	maternal	60	59	1	133.581	25.7612	47.9958	11	9	16.7965	0	1	1	0	0	40.2785	1.60949
21	low	merino	54.5	57.5	1	177.218	33.8222	180	0	34	23.5646	0	0	0	0	0	0	180
22	high	maternal	58	59	1	142.634	27.9582	26.3298	1	29	13.9709	0	0	2	0	0	2.39737	71.6318
23	low	merino	44.5	47.5	1	172.229	33.4222	180	0	45	8.2668	0	0	0	0	0	0	124.17
24	low	merino	48.5	54	1	150.116	28.1485	180	0	12	112.304	0	0	0	0	0	0	180
25	low	merino	53	68	1	139.054	29.4174	180	0	9	3.1309	0	0	2	0	0	0	16.3864
28	high	maternal	63.5	64	1	176.666	34.0176	52.8	1	18	21.225	0	1	1	0	0	0.750537	148.901
30	high	merino	48.5	55	1	123.286	40.5669	180	0	20	45.5336	0	0	2	0	0	0	44.2326
31	high	merino	50.5	56	1	176.138	42.1931	180	0	38	6.38284	0	0	2	0	0	0	41.5494
32	high	merino	52.5	63.5	1	143.175	33.3664	180	0	3	140.68	0	0	1	0	0	0	52.21
33	low	merino	55.5	65	1	150.235	31.1706	172.692	1	21	7.23784	0	0	3	0	0	2.80568	41.3533
34	low	maternal	53.5	62.5	1	162.669	29.4675	180	0	30	74.5941	4	1	1	0	1	0	138.611
35	high	merino	47.5	53	1	162.831	37.9834	180	0	48	38.3478	0	0	1	0	0	0	63.0492
36	low	merino	42.5	45.5	1	151.014	38.0332	66.9327	1	14	102.827	0	0	1	0	0	1.8581	56.2383
37	high	merino	50.5	54.5	1	157.496	15.6906	31.216	1	22	97.9135	0	0	0	0	0	2.18842	180
39	low	merino	56	62	1	141.063	32.7066	180	0	19	7.92787	0	2	0	0	0	0	180
40	low	merino	58	58.5	1	147.999	29.4405	116.936	2	31	16.9293	0	1	4	0	0	8.05175	13.8325
41	high	merino	48.5	51	1	167.324	31.8808	180	0	35	30.225	0	0	1	0	0	0	82.2517
42	low	merino	49.5	49	1	167.984	40.1349	180	0	9	49.9208	0	0	2	0	0	0	34.2302
43	high	maternal	74	68.5	1	158.451	35.6023	12.1782	1	35	35.6676	0	0	1	0	0	1.56872	50.1576
44	high	merino	52	61	1	172.115	32.2172	180	0	9	0	0	0	2	0	0	0	20.1456
45	high	maternal	49.5	52.5	1	157.78	38.8464	143.95	2	15	19.9805	0	0	1	0	0	7.71973	100.109
47	high	merino	53	61	1	165.517	25.4493	180	0	9	0	0	0	1	0	0	0	176.987
48	low	merino	47	48	1	136.674	46.3029	88.3484	1	29	10.7591	0	0	1	0	0	2.73115	43.0362
49	low	merino	54	59.5	1	155.068	9.96912	180	0	4	161.75	0	0	0	0	0	0	180
51	low	merino	43	46	1	166.35	38.9509	180	0	41	35.5669	0	0	1	0	0	0	129.55
52	high	merino	48	53	1	148.333	27.2784	180	0	36	14.5405	0	0	3	1	0	0	41.0355
53	low	maternal	59	50	1	173.217	35.9484	180	0	23	46.0413	2	0	2	0	0	0	112
54	high	merino	47.5	50.5	1	176.821	35.5669	180	0	19	31.9212	0	1	2	0	0	0	83.0883
55	low	maternal	45	44	1	156.103	35.7788	180	0	26	31.9212	0	0	3	0	0	0	95.9331
56	high	maternal	60.5	66	1	177.31	35.3018	180	0	18	10.7166	0	1	1	0	0	0	6.64011
57	low	merino	53	50.5	1	179.328	38.6508	180	0	10	4.74894	0	0	0	0	0	0	180
58	high	merino	62	66.5	1	180	49.4868	180	0	5	0.466312	0	0	0	0	0	0	180
59	low	merino	55	58	1	152.888	29.3454	180	0	9	107.056	0	0	2	0	0	0	136.984
60	low	merino	53	57	1	165.743	29.03	180	0	19	10.9878	0	0	0	0	1	0	180
61	high	merino	62	64	1	176.622	34.7324	180	0	13	8.46529	0	0	2	0	0	0	62.5063
62	low	merino	51	60.5	1	173.13	25.1664	180	0	21	48.1995	0	0	0	0	0	0	180
63	high	maternal	66.5	69.5	1	154.7	35.4996	76.4659	1	21	44.368	0	0	0	0	0	2.26664	180
64	high	merino	49.5	58	1	161.834	37.1669	180	0	2	49.4328	0	0	0	0	0	0	180
65	low	merino	47	52.5	1	152.498	33.6003	180	0	51	49.6328	0	0	1	0	0	0	76.8992
66	high	merino	54	61.5	1	171.532	46.9001	180	0	6	101.667	0	0	0	0	0	0	180
67	high	merino	54	58	1	114.531	7.79992	180	0	12	81.1992	0	0	1	0	0	0	66.666
68	high	merino	49.5	54	1	150.798	39.0002	57.5661	1	13	39.77	0	1	1	0	0	2.46664	113.732
69	high	maternal	52.5	58.5	1	177.4	44.1662	180	0	8	13.8332	0	0	1	0	0	0	42.3329
70	high	merino	44.5	62	1	158.287	36.3125	60.699	1	34	25.0705	0	0	1	0	0	2.2207	18.0123
71	high	maternal	66	58	1	138.588	39.1259	17.9301	4	20	13.7765	0	2	0	0	0	30.1456	180
72	low	maternal	59.5	58	1	172.433	51.3228	180	0	9	15.3804	0	0	0	0	0	0	180
74	low	merino	55.5	56	1	122.426	32.9403	29.7738	3	39	37.0116	3	0	0	0	0	6.12748	180
76	high	merino	48.5	49.5	1	178.304	28.0896	180	0	3	162.625	0	0	0	0	0	0	180
77	low	merino	56.5	60	1	177.352	36.5024	180	0	7	56.5928	0	0	0	0	0	0	180
79	low	merino	55.5	49	1	177.32	39.5605	180	0	11	27.6393	0	0	2	0	0	0	43.1189
80	low	maternal	60.5	66.5	1	163.2	40.719	24.9994	1	38	28.6793	0	0	0	0	0	0.919977	180
81	high	merino	50	59.5	1	166.236	33.7592	180	0	30	6.27984	0	0	1	0	0	0	99.5975
82	low	merino	43	46.5	1	137.348	37.2489	180	0	10	8.43655	0	0	2	0	0	0	6.39015
83	high	merino	54	54	1	168.271	32.517	180	0	38	25.8842	0	0	3	0	0	0	43.1133
85	high	merino	49.5	53.5	1	157.051	36.1875	71.3965	2	26	9.58259	0	0	2	0	0	3.45467	12.8316
86	low	merino	43	58.5	1	163.138	38.8607	180	0	18	15.1759	0	0	3	0	0	0	16.3685
88	low	merino	45.5	53.5	1	158.415	23.4883	121.491	6	17	16.3608	0	0	0	0	0	12.2706	180
89	low	merino	52.5	58.5	1	142.945	32.9646	82.0064	1	33	54.3875	0	0	0	0	0	1.82237	180
90	high	merino	46	52	1	129.905	38.8201	26.9305	3	32	24.694	0	0	0	0	0	7.20847	180
93	low	maternal	54.5	56	1	163.205	23.6182	21.0747	4	49	6.94416	0	0	0	0	0	3.99693	180
94	high	merino	50.5	57.5	1	161.146	19.9443	180	0	28	15.5032	0	1	4	0	0	0	49.3762
95	low	maternal	54.5	53	1	133.271	17.1585	170.616	1	21	46.5097	0	0	0	0	1	2.82611	180
96	high	merino	48	51.5	1	180	37.2691	180	0	9	20.8173	0	0	0	0	0	0	180
97	high	merino	53	72.5	1	166.745	39.3444	180	0	19	0	0	0	2	0	0	0	93.9812
98	low	merino	41.5	48	1	124.177	38.253	42.6048	4	13	24.0915	0	0	0	0	0	37.3903	180
100	low	merino	55.5	65.5	1	144.189	29.4279	73.1252	4	46	19.2818	0	1	0	0	0	10.227	180
2	low	merino	52	59.5	2	169.21	42.02	180	0	9	1.79344	0	0	2	0	0	0	5.714
3	high	maternal	69.5	65.5	2	171.96	48.67	180	0	3	5.11836	0	0	0	0	0	0	180
4	low	maternal	60	62	2	111.97	15.06	180	0	9	116.437	0	0	2	1	0	0	90.1727
5	low	merino	52.5	55.5	2	169.43	34.2	180	0	31	35.994	0	0	1	0	0	0	57.8907
6	low	merino	43	52	2	153.52	32.22	77.5769	1	35	0	0	0	0	0	0	1.66832	180
7	high	merino	55.5	71.5	2	178.62	17.42	180	0	52	20.0615	0	0	0	0	0	0	180
8	high	merino	49	60	2	113.18	33.6	50.804	2	36	16.1827	0	0	3	0	0	9.83942	75.4498
9	high	merino	49	49.5	2	172.45	29.61	18.6018	1	14	0	0	0	0	0	0	1.83515	180
11	low	maternal	49	50.5	2	174.7	26.53	32.9493	1	20	13.1797	0	0	1	0	0	1.5849	27.9861
12	high	merino	42.5	50	2	153.89	34.16	180	0	41	9.34259	0	0	1	0	0	0	134.091
14	low	merino	53	57	2	132.97	24.35	2.83614	3	14	108.346	9	0	0	0	0	7.92452	180
15	high	merino	54	58.5	2	137.92	30.76	164.413	1	28	0	0	0	3	0	0	2.0854	3
16	high	merino	52.5	72.5	2	170.53	32.43	109.192	1	18	19.8113	0	0	1	0	0	2.66931	0.542204
18	high	merino	46	50.5	2	132.83	60	2.71102	7	13	15.14	0	0	0	1	0	23.9821	180
19	low	maternal	60	59	2	133.5	20.15	9.8848	10	16	29.9046	1	1	2	0	0	30.572	44.2939
21	low	merino	54.5	57.5	2	180	34.41	180	0	83	52.7606	1	0	0	0	0	0	180
22	high	maternal	58	59	2	111.97	24.88	70.0694	2	32	32.5322	1	0	1	3	0	6.00595	33.1996
23	low	merino	44.5	47.5	2	166.57	33.93	28.9036	1	29	0	0	0	2	0	0	1.50149	42.6256
24	low	merino	48.5	54	2	170.45	29.7	180	0	19	61.1022	0	0	2	1	0	0	25.859
25	low	merino	53	68	2	150.01	30.76	180	0	24	26.1809	0	0	1	0	0	0	10.5104
28	high	maternal	63.5	64	2	166.7	34.52	180	0	18	2.50248	0	0	4	0	0	0	41.3326
30	high	merino	48.5	55	2	146.8	40.44	180	0	20	38.6216	0	0	0	0	0	0	180
31	high	merino	50.5	56	2	178.04	25.73	180	0	26	26.8182	0	0	0	0	0	0	180
32	high	merino	52.5	63.5	2	75.24	6.84	180	0	5	164.777	0	0	0	0	0	0	180
33	low	merino	55.5	65	2	163.94	11.01	7.7994	1	40	11.3746	0	0	2	1	0	2.41906	78.9532
34	low	maternal	53.5	62.5	2	150.3	20.23	180	0	32	106.564	6	0	1	0	0	0	176.008
35	high	merino	47.5	53	2	174.62	28.7	180	0	86	16.0993	0	0	2	2	0	0	13.9305
36	low	merino	42.5	45.5	2	126.57	18.27	109.567	2	23	90.161	0	0	1	0	0	5.58887	96.554
37	high	merino	50.5	54.5	2	164.9	15.47	180	0	43	92.0913	5	0	0	0	1	0	180
39	low	merino	56	62	2	145.63	8.43	8.21648	1	48	68.3477	7	0	1	2	1	1.33466	162.661
40	low	merino	58	58.5	2	148.3	26.57	38.997	6	35	12.3456	0	0	3	0	0	23.565	10.135
41	high	merino	48.5	51	2	154.72	26.47	180	0	68	61.591	0	0	3	0	1	0	36.286
42	low	merino	49.5	49	2	158.06	16.14	180	0	37	102.84	6	0	1	0	0	0	30.6137
43	high	maternal	74	68.5	2	165.78	38.44	8.55014	1	44	24.1372	0	0	3	0	0	1.41807	39.4558
44	high	merino	52	61	2	164.78	31.76	53.3028	3	13	21.3962	0	0	3	0	0	4.92154	71.4041
45	high	maternal	49.5	52.5	2	141.75	20.98	15.3903	2	35	8.38331	0	0	4	0	0	3.92055	24.9831
47	high	merino	53	61	2	177.66	33.99	180	0	12	23.8153	0	0	0	0	0	0	180
48	low	merino	47	48	2	151.14	31.03	180	0	3	139.96	0	0	0	0	0	0	180
49	low	merino	54	59.5	2	158.65	17.23	180	0	4	14.5144	0	0	0	0	0	0	180
51	low	merino	43	46	2	168.7	25.51	6.2562	1	39	69.9743	0	0	1	0	0	2.00198	72.28
52	high	merino	48	53	2	156.77	24.38	180	0	21	18.852	0	0	3	0	0	0	1.29295
53	low	maternal	59	50	2	176.87	18.13	123.873	1	34	74.6039	6	0	0	0	4	2.5859	180
54	high	merino	47.5	50.5	2	150.64	18.1	180	0	20	58.9334	0	0	1	0	0	0	177.551
55	low	maternal	45	44	2	179.17	40.54	180	0	15	43.74	0	0	1	0	0	0	85.6265
56	high	maternal	60.5	66	2	174.74	39.98	180	0	6	2.71102	0	0	2	0	0	0	105.062
57	low	merino	53	50.5	2	162.27	25.19	180	0	57	31.8532	0	0	3	0	0	0	9.3843
58	high	merino	62	66.5	2	180	43.42	180	0	4	2.79444	0	0	0	0	0	0	180
59	low	merino	55	58	2	156.18	22.81	180	0	12	63.6881	0	0	0	0	0	0	180
60	low	merino	53	57	2	150.76	60	180	0	16	34.1171	0	0	0	0	0	0	180
61	high	merino	62	64	2	150.43	10.76	91.9244	3	33	86.8361	0	0	0	0	0	3.00298	180
62	low	merino	51	60.5	2	180	46.39	180	0	2	33.5295	0	0	0	0	0	0	180
63	high	maternal	66.5	69.5	2	156.33	30.28	59.4523	1	21	52.7464	0	0	2	0	0	2.80246	35.8815
64	high	merino	49.5	58	2	153.1	24.61	180	0	8	18.4766	0	0	3	0	0	0	41.8331
65	low	merino	47	52.5	2	149.56	25.44	180	0	46	32.4371	0	0	2	0	0	0	18.6435
66	high	merino	54	61.5	2	120.91	16.02	180	0	19	152.222	10	0	1	0	0	0	110.568
67	high	merino	54	58	2	110.26	16.64	55.2631	6	16	93.2591	0	0	0	0	0	22.0635	180
68	high	merino	49.5	54	2	101.31	14.35	5.63058	3	5	1.45978	0	1	0	0	0	124.946	180
69	high	maternal	52.5	58.5	2	176.04	38	45.8788	1	4	43.8768	0	0	0	0	0	3.58689	180
70	high	merino	44.5	62	2	170.66	21.1	180	0	63	16.9752	0	0	0	2	0	0	180
71	high	maternal	66	58	2	138.01	32.49	56.7646	6	19	23.1896	0	0	1	1	0	29.1839	18.6852
72	low	maternal	59.5	58	2	139.46	29.49	176.091	1	9	50.1747	0	0	0	0	0	2.21052	180
74	low	merino	55.5	56	2	135.54	18.56	29.571	4	25	74.02	2	0	1	0	0	9.63455	73.2392
76	high	merino	48.5	49.5	2	180	36.39	180	0	11	97.0011	0	0	0	0	0	0	180
77	low	merino	56.5	60	2	163.19	32.74	40.2899	1	27	22.0101	0	1	3	0	0	0.83416	49.2154
79	low	merino	55.5	49	2	176.87	30.64	180	0	18	65.5233	0	1	0	0	0	0	180
80	low	maternal	60.5	66.5	2	144.88	22.17	22.1469	11	12	17.9761	0	0	0	0	0	25.1916	180
81	high	merino	50	59.5	2	177.5	27.19	180	0	51	76.8678	0	0	1	0	0	0	90.7983
82	low	merino	43	46.5	2	123.24	13.47	180	0	26	45.0446	0	0	0	0	0	0	180
83	high	merino	54	54	2	162.49	15.22	163.871	2	51	59.4339	0	0	0	0	0	3.15808	180
85	high	merino	49.5	53.5	2	176.54	16.14	180	0	40	77.4817	0	0	0	0	1	0	180
86	low	merino	43	58.5	2	164.29	23.36	180	0	18	24.596	0	0	2	0	0	0	21.3128
88	low	merino	45.5	53.5	2	155.6	17.43	4.83813	3	26	75.7	0	0	2	0	0	7.75769	26.3177
89	low	merino	52.5	58.5	2	164.15	11.72	180	0	28	56.5026	0	0	1	0	0	0	108.774
90	high	merino	46	52	2	90.55	19.38	0.709036	3	45	39.2472	0	0	2	3	0	5.2135	59.2254
93	low	maternal	54.5	56	2	117.62	25.17	49.7994	7	0	0	0	0	0	0	0	44.6158	180
94	high	merino	50.5	57.5	2	164.69	17.14	115.364	1	25	6.21449	0	0	1	0	0	2.46077	178.385
95	low	maternal	54.5	53	2	141.88	19.69	21.146	1	31	62.3834	0	0	2	2	0	1.66832	48.2562
96	high	merino	48	51.5	2	178.29	16.56	180	0	12	16.5998	0	1	0	0	0	0	180
97	high	merino	53	72.5	2	180	27.43	180	0	9	2.0854	0	0	0	0	0	0	180
98	low	merino	41.5	48	2	144.52	27.61	32.7408	6	20	22.4389	0	0	0	0	0	24.4409	180
100	low	merino	55.5	65.5	2	164.86	36.62	180	0	57	27.6107	0	2	4	2	0	0	55.9721
2	low	merino	52	59.5	3	159.146	26.2165	180	0	4	150.179	0	0	1	0	0	0	42.9175
3	high	maternal	69.5	65.5	3	152.973	19.144	109.692	1	5	118.117	0	0	0	0	0	1.45978	180
4	low	maternal	60	62	3	153.682	11.4102	42.9175	4	8	19.7279	0	0	0	0	0	10.8024	180
5	low	merino	52.5	55.5	3	175.287	30.3634	180	0	46	51.7062	0	0	1	0	0	0	0.041708
6	low	merino	43	52	3	142.316	16.8083	180	0	36	0.62562	0	0	0	0	0	0	180
7	high	merino	55.5	71.5	3	171.366	19.4776	180	0	83	23.2613	0	0	0	2	0	0	180
8	high	merino	49	60	3	86.2196	18.5005	180	0	47	85.4597	0	0	2	0	0	0	30.9056
9	high	merino	49	49.5	3	154.892	23.5472	180	0	32	52.3018	0	1	1	0	0	0	90.0476
11	low	maternal	49	50.5	3	170.282	19.8113	180	0	35	33.5215	0	0	0	1	0	0	180
12	high	merino	42.5	50	3	170.407	4.6713	180	0	36	116.073	0	0	0	0	0	0	180
14	low	merino	53	57	3	142.63	17.583	10.135	1	24	50.425	1	0	1	0	0	1.45978	124.54
15	high	merino	54	58.5	3	142.796	22.7965	15.8073	1	28	43.7517	0	1	3	1	0	1.12612	65.7318
16	high	merino	52.5	72.5	3	158.687	23.0884	180	0	52	97.4182	10	0	1	0	0	0	175.799
18	high	merino	46	50.5	3	152.765	15.289	180	0	34	52.7906	0	0	1	0	0	0	12.7626
19	low	maternal	60	59	3	121.025	23.0228	2.79444	15	15	30.4468	0	1	1	0	0	40.2482	123.039
21	low	merino	54.5	57.5	3	175.37	20.6694	180	0	88	87.128	0	0	2	0	0	0	111.402
22	high	maternal	58	59	3	155.279	13.5134	72.3634	1	68	63.301	5	0	1	2	0	1.79344	1.83515
23	low	merino	44.5	47.5	3	173.108	15.2651	180	0	56	24.1906	0	2	0	2	0		180
24	low	merino	48.5	54	3	162.733	23.8987	180	0	16	119.869	0	0	0	0	0	0	180
25	low	merino	53	68	3	161.815	23.6306	180	0	20	61.6444	0	0	0	0	0	0	180
28	high	maternal	63.5	64	3	166.612	28.7607	180	0	26	78.0774	0	0	1	0	0	0	69.0267
30	high	merino	48.5	55	3	156.405	28.1529	10.8024	1	16	30.8639	0	0	0	0	0	1.25124	180
31	high	merino	50.5	56	3	161.785	30.4468	180	0	51	29.4758	0	0	2	3	0	0	50.0496
32	high	merino	52.5	63.5	3	76.4091	12.5958	180	0	0	179.708	0	0	0	0	0	0	180
33	low	merino	55.5	65	3	153.903	13.5551	180	0	37	101.547	0	0	0	0	0	0	180
34	low	maternal	53.5	62.5	3	154.695	10.9275	180	0	20	139.585	9	0	0	0	0	0	180
35	high	merino	47.5	53	3	164.443	15.7656	180	0	70	63.5513	0	0	1	1	0	0	85.7934
36	low	merino	42.5	45.5	3	113.1	11.9941	180	0	5	161.94	0	0	1	0	0	0	113.946
37	high	merino	50.5	54.5	3	173.577	19.8769	180	0	35	74.3953	0	1	1	0	0	0	100.516
39	low	merino	56	62	3	164.777	8.80039	161.452	1	22	142.254	18	0	0	0	6	1.12612	180
40	low	merino	58	58.5	3	162.649	31.281	180	0	22	19.4359	0	0	3	0	0	0	1.37636
41	high	merino	48.5	51	3	147.593	5.63058	180	0	50	90.4946	0	0	0	0	0	0	180
42	low	merino	49.5	49	3	144.351	16.29	96.5123	2	45	82.2065	0	0	0	0	0	2.25223	180
43	high	maternal	74	68.5	3	148.844	20.7528	2.21052	2	51	66.1489	0	0	1	0	0	6.38132	115.573
44	high	merino	52	61	3	146.926	17.142	154.612	2	32	26.9851	0	1	2	0	1	9.30088	1.87686
45	high	maternal	49.5	52.5	3	133.466	13.3466	43.2512	3	26	30.6971	0	0	0	0	0	10.9692	180
47	high	merino	53	61	3	141.223	19.4359	180	0	27	73.1558	0	0	2	0	0	0	17.7676
48	low	merino	47	48	3	160.481	35.3684	180	0	15	77.2732	2	0	1	0	0	0	65.0645
49	low	merino	54	59.5	3	142.349	22.8977	180	0	10	6.84011	0	0	0	0	0	0	180
51	low	merino	43	46	3	176.997	35.5174	180	0	22	74.4071	0	0	1	0	0	0	9.34259
52	high	merino	48	53	3	153.766	13.5968	140.973	2	24	28.1112	0	0	0	0	0	10.0099	180
53	low	maternal	59	50	3	169.031	18.4766	28.57	1	72	52.6655	3	0	1	2	0	1.25124	75.1161
54	high	merino	47.5	50.5	3	160.773	10.0516	180	0	29	46.2125	0	0	4	0	0	0	8.13306
55	low	maternal	45	44	3	163.484	13.9305	180	0	14	101.684	0	0	0	0	0	0	180
56	high	maternal	60.5	66	3	177.956	41.3565	180	0	4	0	0	0	0	0	0	0	180
57	low	merino	53	50.5	3	166.445	21.1877	180	0	29	39.6526	0	0	1	0	0	0	9.13405
58	high	merino	62	66.5	3	180	44.8778	180	0	3	1.96028	0	0	0	0	0	0	180
59	low	merino	55	58	3	138.167	25.0904	26.2343	2	29	66.4708	0	0	1	0	0	22.1469	107.315
60	low	merino	53	57	3	173.076	27.0268	180	0	12	16.0576	0	0	1	0	0	0	29.3207
61	high	merino	62	64	3	169.668	14.2641	180	0	30	122.109	0	0	0	0	0	0	180
62	low	merino	51	60.5	3	125.946	26.9851	180	0	43	88.9632	3	0	1	0	0	0	31.5312
63	high	maternal	66.5	69.5	3	124.236	15.849	180	0	34	97.0128	9	1	1	0	0	0	114.906
64	high	merino	49.5	58	3	152.932	16.9334	180	0	35	38.9136	0	0	1	0	0	0	30.4885
65	low	merino	47	52.5	3	148.75	12.429	180	0	26	117.158	0	0	1	0	0	0	7.21548
66	high	merino	54	61.5	3	139.668	12.5541	180	0	28	142.463	4	0	0	0	0	0	180
67	high	merino	54	58	3	112.32	3.75372	76.701	1	33	114.977	9	1	3	1	0	1.33466	12.8878
68	high	merino	49.5	54	3	61.0488	8.67526	5.13008	5	5	7.46573	0	0	0	0	0	117.408	180
69	high	maternal	52.5	58.5	3	171.825	20.6038	180	0	5	10.3019	0	0	0	0	0	0	180
70	high	merino	44.5	62	3	163.275	16.5581	161.41	1	57	28.0578	0	0	2	4	0	1.20953	29.1956
71	high	maternal	66	58	3	154.642	23.1896	35.285	1	27	36.2443	0	0	2	2	0	1.87686	98.556
72	low	maternal	59.5	58	3	173.994	25.567	180	0	3	27.4022	0	0	0	0	0	0	180
74	low	merino	55.5	56	3	133.746	10.8024	180	0	22	128.365	0	1	0	0	0	0	180
76	high	merino	48.5	49.5	3	174.203	33.9086	63.9801	1	29	48.5481	0	0	1	0	0	2.83614	55.4716
77	low	merino	56.5	60	3	150.065	32.9076	180	0	19	115.144	0	0	1	0	0	0	28.6117
79	low	merino	55.5	49	3	180	36.6852	180	0	8	118.898	0	0	0	0	0	0	180
80	low	maternal	60.5	66.5	3	138.626	28.3614	4.37934	10	8	12.9295	0	0	0	0	0	34.9813	180
81	high	merino	50	59.5	3	172.618	32.3059	180	0	45	77.6186	0	0	0	0	0	0	180
82	low	merino	43	46.5	3	108.012	8.25818	180	0	14	135.122	0	0	1	0	0	0	141.891
83	high	merino	54	54	3	164.985	13.0129	180	0	30	114.143	0	0	0	0	0	0	180
85	high	merino	49.5	53.5	3	168.155	15.7656	18.2681	1	32	37.9543	0	0	0	0	0	2.16882	180
86	low	merino	43	58.5	3	168.113	22.9811	180	0	15	46.5461	0	0	2	0	0	0	50.425
88	low	merino	45.5	53.5	3	145.216	10.9692	145.394	1	32	96.8043	1	0	3	0	0	3.08639	13.2631
89	low	merino	52.5	58.5	3	154.016	8.59185	180	0	50	75.7834	4	0	2	1	1	0	11.8034
90	high	merino	46	52	3	123.361	14.6812	180	0	21	55.7636	0	1	2	0	0	0	134.633
93	low	maternal	54.5	56	3	157.394	18.2681	138.763	2	55	51.7896	0	0	3	0	0	3.04468	14.0139
94	high	merino	50.5	57.5	3	149.607	13.9305	13.5968	1	20	34.3557	0	1	1	0	0	2.04369	152.192
95	low	maternal	54.5	53	3	151.512	9.80138	180	0	25	80.6933	0	0	2	0	0	0	27.2353
96	high	merino	48	51.5	3	165.486	12.137	11.9285	1	38	17.2254	0	0	1	0	0	1.83515	168.375
97	high	merino	53	72.5	3	170.073	25.2333	180	0	37	87.5751	0	0	1	0	0	0	108.274
98	low	merino	41.5	48	3	169.49	18.9771	180	0	27	12.6375	0	0	3	0	0	0	4.42105
100	low	merino	55.5	65.5	3	153.599	7.71598	89.8807	1	53	67.1499	0	1	2	1	0	2.6276	2.0854

## Sheet: Key
sheep id	Animal identification number
immune	Immune competence grouping (high or low)
breed	Breed of sheep - Merino or Maternal (Merino crossbred)
weight 1	Weight at beginning of experiement before trial 1
weight 2	Weight at end of a experiment before trials 2 and 3
rep	Trial number (1-3)
vig	Duration of vigilance behaviour (s)
dog	Duration of looking towards the dog window (attention to dog) (s)
lateat	Latency to eat the food (s)
freqeat	Frequency of eating bouts (n)
zone	Zones crossed (n)
door	Duration standing in the zone closest to the door (s)
paw	Frequency of pawing at the door (n)
uri	Urinations (n)
stamp	Stamping (n)
freqsnfeed	Frequency of sniffing the food (n)
snflap	Frequency of sniffing the closed dog window (n)
esc	Escape attempts (n)
dureat	Duration eating (s)
latsn	Latency to sniff the food (s)
